# Supplementary material for: A 2D image 3D reconstruction function adaptive denoising algorithm
Source: PeerJ Comput Sci. 2023 Oct 3;9:e1604. doi: 10.7717/peerj-cs.1604 (PMC10557518; doi:10.7717/peerj-cs.1604)
Supplement: Supplemental Information 2 [file peerj-cs-09-1604-s002.zip]

Archive with 38 entries (34 files):
- cs-85591-data/
- cs-85591-data/2output/
- cs-85591-data/2output/1 Target tracking.jpg
- cs-85591-data/2output/1-3D.jpg
- cs-85591-data/2output/1-3D1.jpg
- cs-85591-data/2output/1.jpg
- cs-85591-data/2output/2 Target tracking.jpg
- cs-85591-data/2output/2-3D.jpg
- cs-85591-data/2output/2-3D2.jpg
- cs-85591-data/2output/2.jpg
- cs-85591-data/2output/5-3D.jpg
- cs-85591-data/2output/5.jpg
- cs-85591-data/2output/8.jpg
- cs-85591-data/2output/9.jpg
- cs-85591-data/2output/Key points (3).jpg
- cs-85591-data/2output/Key points (4).jpg
- cs-85591-data/2output/Panoramic effect (2).jpg
- cs-85591-data/2output/Panoramic effect (3).jpg
- cs-85591-data/2output/Splitting effect (1).jpg
- cs-85591-data/2output/Splitting effect (2).jpg
- cs-85591-data/Effects/
- cs-85591-data/Effects/1Algorithm for this paper.jpg
- cs-85591-data/Effects/2Algorithm for this paper.jpg
- cs-85591-data/Effects/Figure_1.pdf
- cs-85591-data/Effects/Figure_2.pdf
- cs-85591-data/Effects/Figure_3.pdf
- cs-85591-data/Effects/Figure_4.pdf
- cs-85591-data/Effects/Figure_5.pdf
- cs-85591-data/Effects/Figure_6.pdf
- cs-85591-data/Effects/Figure_7.pdf
- cs-85591-data/Noisy images/
- cs-85591-data/Noisy images/1.jpg
- cs-85591-data/Noisy images/1Noisy images.jpg
- cs-85591-data/Noisy images/2.jpg
- cs-85591-data/Noisy images/2Noisy images.jpg
- cs-85591-data/Noisy images/Noisy images1.jpg
- cs-85591-data/output1.mp4
- cs-85591-data/output2.mp4
